# Supplementary material for: Evaluation of Serum YKL-40 in Canine Multicentric Lymphoma: Clinical and Diagnostic Implications
Source: Animals (Basel). 2024 Nov 25;14(23):3391. doi: 10.3390/ani14233391 (PMC11639910; doi:10.3390/ani14233391)
Supplement: Supplementary file 1 [file animals-14-03391-s001.zip]

Archive with 1 entries (1 files):
- animals-3237368-supplementary.pdf
